# Supplementary material for: Radiomic Analysis of Intrahepatic Cholangiocarcinoma: Non-Invasive Prediction of Pathology Data: A Multicenter Study to Develop a Clinical–Radiomic Model
Source: Cancers (Basel). 2023 Aug 22;15(17):4204. doi: 10.3390/cancers15174204 (PMC10486795; doi:10.3390/cancers15174204)
Supplement: Supplementary file 1 [file cancers-15-04204-s001.zip]

Archive with 1 entries (1 files):
- cancers-2495369-supplementary.pdf
